# Supplementary material for: Long Non-Coding RNAs Differentially Expressed between Normal versus Primary Breast Tumor Tissues Disclose Converse Changes to Breast Cancer-Related Protein-Coding Genes
Source: PLoS One. 2014 Sep 29;9(9):e106076. doi: 10.1371/journal.pone.0106076 (PMC4180073; doi:10.1371/journal.pone.0106076)
Supplement: Table S5 — Chromatin-associated lncRNAs differentially expressed between normal versus tumor. Summary of chromatin-associated lncRNAs [27] significantly differentially expressed between normal and tumor patient samples (). Column headings indicate if chromatin-associated lncRNA (CAR) is bona fide non-coding (Bona fide non-coding, for detailed description of filter refer to Methods S1), position of CAR in human genome version hg19 (CAR - Genomic locus), genes the CAR overlaps with (CAR - overlaps gene, in detail Gene name;gene type;reading strand), position of probe in human genome version hg19 which overlap CAR in either reading direction (Probe - Genomic locus), custom array probe ID (Probe - ID), fold change in log2 scale (Probe - logFC), and genes the custom array probes overlap with (Probe - overlaps gene). A fold change of indicates , and a fold change of denotes . Since reading strand of CARs is unknown we report all probes overlapping with a CAR no matter of reading direction. Abbreviations used for gene and transcript types are as follows: AS (antisense), NC (lincRNA, miRNA, snRNA, snoRNA, scRNA, non coding, miscRNA), NMD (nonsense mediated decay), PC (protein coding), PG (pseudogene), PT (processed transcript), RI (retained intron), SI (sense intronic), and SO (sense overlapping). (XLSX) [file pone.0106076.s012.xlsx]

## Sheet: Table 1
and	CAR				Probe
	Bona fide non-coding	Genomic locus	overlaps gene		Genomic locus	ID	logFC	overlaps gene
			intron	exon				exon	transcript type
1		chr10:127702032-127702603	-	ADAM12;PC;-	chr10:127702501-127702561:-	CUST 6830 PI398500390	1050	ADAM12	PC
2		chr10:27972461-28018125	MKX;PC;-	MKX;PC;-	chr10:28004732-28004792:-	CUST 12213 PI398500110	-924	-	-
					chr10:28012658-28012718:-	CUST 4923 PI398500300	-630	-	-
3		chr10:63834172-63836945	ARID5B;PC;+	-	chr10:63834254-63834314:-	CUST 3655 PI398500110	-821	-	-
					chr10:63834376-63834436:+	CUST 3657 PI398500110	1845	-	-
4		chr11:121959839-121970212	RP11-166D19.1;SO;-	RP11-166D19.1;SO;-	chr11:121966693-121966753:-	A 32 P39944	1623	-	-
					chr11:121960373-121960433:-	A 24 P794447	721	RP11-166D19.1	SO
5		chr1:155889745-155895871	KIAA0907;PC;-	KIAA0907;PC;- SNORA42;NC;- SCARNA4;NC;-	chr1:155895771-155895831:-	CUST 159 PI398636429	-1677	SCARNA4	NC
6		chr1:158065871-158069847	-	KIRREL;PC;+	chr1:158069655-158069715:+	A 24 P393312	1080	KIRREL	PC
7		chr1:164553761-164624256	PBX1;PC;+	PBX1;PC;+ U6;NC;+	chr1:164558812-164558872:+	CUST 16087 PI398500300	1497	-	-
					chr1:164581177-164581237:+	CUST 62441 PI398500300	-627	-	-
					chr1:164612292-164612352:-	CUST 51502 PI398500300	-1135	-	-
					chr1:164558747-164558807:+	CUST 8444 PI398634432	1405	-	-
					chr1:164607469-164607529:+	CUST 1078 PI398500300	1280	-	-
					chr1:164612385-164612445:+	CUST 51505 PI398500300	1136	-	-
8		chr11:65190276-65212994	NEAT1;NC;+	NEAT1;NC;+ AP000769.4;NC;+ MIR612;NC;+	chr11:65193577-65193637:+	CUST 1332 PI398636448	1659	NEAT1	NC
					chr11:65193764-65193824:+	CUST 798 PI398636448	2241	NEAT1	NC
					chr11:65193884-65193944:+	CUST 936 PI398636444	1697	NEAT1	NC
					chr11:65193704-65193764:+	CUST 939 PI398636444	1395	NEAT1	NC
					chr11:65193644-65193704:+	CUST 801 PI398636448	1427	NEAT1	NC
					chr11:65193457-65193517:+	CUST 1037 PI398636444	1941	NEAT1	NC
					chr11:65193824-65193884:+	CUST 191 PI398636444	2248	NEAT1	NC
					chr11:65205582-65205642:+	CUST 731 PI398636433	1422	NEAT1	NC
					chr11:65192003-65192062:+	A 24 P290999	1968	NEAT1	NC
					chr11:65193273-65193333:+	A 24 P566916	1632	NEAT1	NC
					chr11:65205709-65205769:+	CUST 730 PI398636433	1659	NEAT1	NC
					chr11:65205160-65205220:+	CUST 734 PI398636433	1946	NEAT1	NC
					chr11:65205302-65205362:+	CUST 733 PI398636433	1757	NEAT1	NC
					chr11:65205366-65205426:-	A 32 P206561	593	-	-
					chr11:65210407-65210467:+	A 23 P170110	2489	NEAT1	NC
9		chr11:65266518-65273554	MALAT1;NC;+	MALAT1;NC;+	chr11:65272872-65272932:+	A 24 P873659	2406	MALAT1	NC
					chr11:65268571-65268631:+	A 23 P21143	2929	MALAT1	PT;NC
					chr11:65268054-65268114:+	CUST 14037 PI398500110	1333	MALAT1	PT;NC
10	yes	chr1:16889552-16890120	-	NBPF1;NC;-	chr1:16889985-16890044:-	A 24 P287272	1895	NBPF1	PT
11		chr12:2238211-2387069	CACNA1C;PC;+ CACNA1C-AS4;AS;- CACNA1C-IT3;SI;+	CACNA1C-AS4;AS;- CACNA1C-IT3;SI;+	chr12:2381333-2381393:+	CUST 18196 PI398500110	738	-	-
12		chr12:46763018-46764238	SLC38A2;PC;-	-	chr12:46763688-46763748:-	CUST 4058 PI398500116	1548	-	-
13		chr13:111545560-111557540	ANKRD10;PC;- ANKRD10-IT1;SI;-	ANKRD10;PC;- ANKRD10-IT1;SI;-	chr13:111553750-111553810:-	CUST 3052 PI398500627	952	-	-
					chr13:111548242-111548302:-	A 24 P510116	835	-	-
					chr13:111552991-111553051:+	CUST 366 PI398634432	-738	-	-
14		chr1:35643877-35646498	SFPQ;PC;-	SFPQ;PC;-	chr1:35644845-35644905:-	CUST 8955 PI398500116	1896	SFPQ	PT
					chr1:35645000-35645060:+	CUST 8959 PI398500116	793	-	-
					chr1:35646059-35646119:-	CUST 8447 PI398500116	2135	SFPQ	PT
15		chr1:35651589-35652225	SFPQ;PC;-	-	chr1:35652131-35652191:-	CUST 10622 PI398500392	1909	-	-
					chr1:35652071-35652131:-	CUST 10621 PI398500392	1791	-	-
					chr1:35652008-35652068:-	CUST 10620 PI398500392	1414	-	-
16		chr14:101295354-101315924	MEG3;NC;+ RP11-123M6.2;NC;-	MEG3;NC;+ RP11-123M6.2;NC;- SNORD112;NC;+	chr14:101297952-101298012:+	CUST 1576 PI398500390	954	MEG3	NC
					chr14:101295582-101295642:+	CUST 1675 PI398636433	1383	MEG3	NC
					chr14:101297917-101297977:-	CUST 13967 PI398500110	1004	-	-
					chr14:101297444-101297504:+	CUST 15228 PI398500110	2207	MEG3	NC
					chr14:101295766-101295826:+	CUST 2529 PI398636433	2154	MEG3	NC
					chr14:101295666-101295726:+	CUST 1674 PI398636433	2032	MEG3	NC
					chr14:101299313-101299373:+	CUST 360 PI398636444	2434	MEG3	NC
					chr14:101295522-101295582:+	CUST 1676 PI398636433	1739	MEG3	NC
					chr14:101296349-101296409:+	CUST 4955 PI398500110	2807	MEG3	NC
					chr14:101297394-101297454:-	CUST 4458 PI398500110	1431	-	-
					chr14:101299552-101299612:+	CUST 357 PI398636444	3798	MEG3	NC
					chr14:101297409-101297469:-	CUST 15227 PI398500110	1132	-	-
					chr14:101299158-101299218:-	CUST 3492 PI398500110	1736	-	-
					chr14:101299390-101299450:+	CUST 359 PI398636444	2006	MEG3	NC
					chr14:101299177-101299237:+	CUST 361 PI398636444	3463	MEG3	NC
					chr14:101299489-101299549:+	CUST 358 PI398636444	2505	MEG3	NC
					chr14:101301861-101301921:-	CUST 2528 PI398500110	1889	-	-
17	yes	chr14:101447501-101448399	AL132709.8;NC;+	SNORD114-21;NC;+	chr14:101448317-101448377:+	CUST 46 PI398636435	756	SNORD114-21	NC
18		chr14:20811231-20811563	-	RPPH1;AS;- RPPH1;NC;-	chr14:20811460-20811520:-	CUST 352 PI398636427	-1587	RPPH1	AS;NC
					chr14:20811378-20811438:+	CUST 1031 PI398636444	-793	-	-
					chr14:20811438-20811498:+	CUST 1030 PI398636444	-769	-	-
					chr14:20811318-20811378:+	CUST 1032 PI398636444	-548	-	-
					chr14:20811252-20811312:+	CUST 1028 PI398636444	-959	-	-
19		chr14:69257596-69258334	ZFP36L1;PC;-	ZFP36L1;PC;-	chr14:69258199-69258259:-	CUST 12740 PI398500300	647	-	-
					chr14:69258205-69258265:+	CUST 12742 PI398500300	-638	-	-
20		chr14:70236228-70236788	SRSF5;PC;+	SRSF5;PC;+	chr14:70236289-70236349:-	CUST 12104 PI398500116	1160	-	-
					chr14:70236342-70236402:+	CUST 12106 PI398500116	3261	SRSF5	RI;PC
21		chr14:75745555-75746426	FOS;PC;+	FOS;PC;+	chr14:75746087-75746147:+	CUST 7680 PI398500110	3497	FOS	PT
					chr14:75746288-75746348:+	CUST 7218 PI398500110	2415	-	-
					chr14:75745567-75745627:-	CUST 9780 PI398500110	1752	-	-
					chr14:75746085-75746145:-	CUST 22733 PI398500110	1667	-	-
					chr14:75746241-75746301:-	CUST 7216 PI398500110	3072	-	-
					chr14:75745993-75746053:-	CUST 7679 PI398500110	1523	-	-
22		chr14:95875767-95881808	-	LINC00341;NC;-	chr14:95875797-95875857:+	CUST 16806 PI398500110	-649	-	-
23		chr15:39873287-39889715	THBS1;PC;+ CTD- 2033D15.1;AS;-	THBS1;PC;+ CTD- 2033D15.1;AS;-	chr15:39879010-39879070:+	CUST 12784 PI398500390	661	THBS1	RI
					chr15:39876828-39876888:+	CUST 13651 PI398500110	1285	-	-
					chr15:39874222-39874282:+	CUST 14562 PI398500110	1393	-	-
					chr15:39875452-39875512:+	CUST 14091 PI398500110	1392	-	-
					chr15:39883722-39883782:-	CUST 1218 PI398634432	-1590	-	-
24		chr15:63335297-63362264	TPM1;PC;+ RP11-244F12.3;AS;-	TPM1;PC;+ RP11-244F12.3;AS;- RP11-244F12.2;AS;-	chr15:63356270-63356330:+	CUST 4116 PI398500392	1329	TPM1	PC;NMD;RI
					chr15:63358609-63358669:+	CUST 7532 PI398500116	2660	-	-
					chr15:63336802-63336862:+	CUST 10162 PI398500116	2189	-	-
					chr15:63360483-63360543:+	CUST 7062 PI398500116	2080	-	-
					chr15:63352258-63352318:+	CUST 5397 PI398500110	1003	-	-
					chr15:63357352-63357412:+	CUST 8491 PI398500116	2265	-	-
					chr15:63342622-63342682:-	CUST 2865 PI398500392	880	-	-
					chr15:63342944-63343004:+	CUST 2876 PI398500392	1801	-	-
					chr15:63342762-63342822:+	CUST 2878 PI398500392	2700	-	-
					chr15:63343009-63343069:+	CUST 2875 PI398500392	3164	-	-
					chr15:63358233-63358292:+	A 23 P363344	1712	TPM1	PC;RI
					chr15:63336772-63336832:-	CUST 10159 PI398500116	726	-	-
					chr15:63340846-63340906:+	CUST 79 PI398636446	1045	TPM1	PC;NMD;RI
					chr15:63355606-63355666:+	CUST 19586 PI398500110	1037	-	-
					chr15:63352225-63352285:+	CUST 10402 PI398500110	1842	-	-
					chr15:63360983-63361043:+	A 32 P185140	1545	-	-
					chr15:63337653-63337713:+	CUST 5064 PI398500392	684	-	-
					chr15:63355670-63355730:+	CUST 9964 PI398500116	1320	-	-
					chr15:63337471-63337531:+	CUST 5067 PI398500392	1369	-	-
					chr15:63343069-63343129:+	CUST 2874 PI398500392	2135	-	-
					chr15:63337528-63337588:-	CUST 5056 PI398500392	-1185	-	-
					chr15:63356297-63356357:+	CUST 19129 PI398500110	1337	TPM1	PC
					chr15:63337725-63337785:+	CUST 5063 PI398500392	993	-	-
					chr15:63336965-63337025:+	CUST 9695 PI398500116	1727	-	-
					chr15:63355561-63355621:+	CUST 4939 PI398500110	999	-	-
					chr15:63337278-63337338:+	CUST 7786 PI398500300	2320	-	-
					chr15:63340845-63340905:+	A 24 P924721	1023	TPM1	PC;NMD;RI
					chr15:63342544-63342604:-	CUST 2864 PI398500392	1280	-	-
					chr15:63357558-63357618:+	CUST 7977 PI398500116	1238	-	-
					chr15:63354982-63355042:+	CUST 8186 PI398500116	1474	TPM1	PC
					chr15:63336930-63336990:-	CUST 9693 PI398500116	1878	-	-
					chr15:63337593-63337653:+	CUST 5065 PI398500392	1717	-	-
					chr15:63342839-63342899:-	CUST 2867 PI398500392	700	-	-
					chr15:63337533-63337593:+	CUST 5066 PI398500392	1684	-	-
					chr15:63342884-63342944:+	CUST 2877 PI398500392	2207	-	-
					chr15:63354469-63354529:+	CUST 6404 PI398500110	1600	TPM1	RI
25		chr15:81071717-81237961	KIAA1199;PC;+ RP11-351M8.2;PT;- RP11-351M8.1;PC;-	KIAA1199;PC;+ MIR549;NC;- RP11-351M8.2;PT;- RP11-351M8.1;PC;-	chr15:81085544-81085604:+	CUST 3828 PI398500392	-1014	-	-
					chr15:81163005-81163065:-	CUST 8123 PI398500392	-682	-	-
					chr15:81189902-81189962:-	CUST 4938 PI398500390	-628	-	-
					chr15:81140710-81140770:-	CUST 2917 PI398500390	-1003	-	-
					chr15:81124075-81124135:-	CUST 2486 PI398500392	-783	-	-
					chr15:81072727-81072787:-	CUST 8782 PI398500116	-717	-	-
					chr15:81084251-81084311:+	CUST 644 PI398500110	587	-	-
					chr15:81113549-81113609:-	CUST 3302 PI398500390	-804	-	-
					chr15:81195816-81195876:+	CUST 11785 PI398500390	906	-	-
					chr15:81127716-81127776:-	CUST 1159 PI398500116	-631	-	-
					chr15:81077695-81077755:-	CUST 3934 PI398500392	-495	-	-
					chr15:81205198-81205258:-	CUST 13332 PI398500390	495	-	-
					chr15:81076028-81076088:+	CUST 11127 PI398500390	-392	-	-
					chr15:81216529-81216589:+	CUST 4710 PI398500392	2623	-	-
					chr15:81195700-81195760:-	CUST 11779 PI398500390	-1182	-	-
					chr15:81204910-81204970:-	CUST 10923 PI398500390	912	-	-
					chr15:81214748-81214808:-	CUST 11149 PI398500392	-717	-	-
					chr15:81195922-81195982:-	CUST 11782 PI398500390	-982	-	-
					chr15:81076187-81076247:+	CUST 11126 PI398500390	-568	-	-
					chr15:81109068-81109128:-	CUST 3099 PI398500390	-593	-	-
					chr15:81166052-81166112:+	CUST 11882 PI398500390	-982	-	-
					chr15:81117014-81117074:+	CUST 6033 PI398500390	-499	-	-
					chr15:81149379-81149439:+	CUST 8128 PI398500116	-824	-	-
					chr15:81121222-81121282:-	CUST 12272 PI398500390	-679	-	-
					chr15:81091689-81091749:-	CUST 9887 PI398500110	1208	-	-
					chr15:81183324-81183384:+	CUST 4754 PI398500390	-721	-	-
					chr15:81140696-81140756:+	CUST 3683 PI398500392	-502	-	-
					chr15:81173698-81173758:-	CUST 11345 PI398500392	-784	-	-
					chr15:81107116-81107176:+	CUST 1793 PI398500110	-1720	-	-
					chr15:81145552-81145612:-	CUST 4612 PI398500392	-1053	-	-
					chr15:81118121-81118181:+	CUST 12741 PI398500392	-1035	-	-
					chr15:81176108-81176168:+	CUST 604 PI398500392	-1057	-	-
					chr15:81091762-81091822:-	CUST 8330 PI398500392	-647	-	-
					chr15:81154520-81154580:-	CUST 19163 PI398500110	-584	-	-
					chr15:81145279-81145339:+	CUST 10195 PI398500390	-457	-	-
					chr15:81092770-81092830:+	CUST 265 PI398500116	-749	-	-
					chr15:81089121-81089181:+	CUST 19187 PI398500110	1787	-	-
					chr15:81135254-81135314:-	CUST 12210 PI398500116	-635	-	-
					chr15:81163657-81163717:-	CUST 2917 PI398500110	-1185	-	-
					chr15:81222928-81222988:+	CUST 2635 PI398500390	-854	-	-
					chr15:81072539-81072599:-	CUST 7072 PI398500116	-574	-	-
					chr15:81183448-81183508:+	CUST 4752 PI398500390	-1177	-	-
					chr15:81131443-81131503:-	CUST 6893 PI398500392	-1140	-	-
					chr15:81109008-81109068:-	CUST 3098 PI398500390	-706	-	-
					chr15:81195811-81195871:+	CUST 7299 PI398500116	1075	-	-
					chr15:81173599-81173659:+	CUST 9963 PI398500390	-531	-	-
26		chr15:99261783-99338402	IGF1R;PC;+	IGF1R;PC;+	chr15:99265234-99265294:+	CUST 4923 PI398500392	1902	-	-
					chr15:99266824-99266884:+	CUST 2729 PI398500392	1161	-	-
					chr15:99289876-99289936:+	CUST 8163 PI398500392	1087	-	-
					chr15:99265441-99265501:+	CUST 4167 PI398500110	1688	-	-
					chr15:99289936-99289996:+	CUST 8162 PI398500392	976	-	-
					chr15:99264264-99264324:+	CUST 7167 PI398500392	1081	-	-
					chr15:99265516-99265576:+	CUST 4920 PI398500392	1065	-	-
					chr15:99266994-99267054:+	CUST 2727 PI398500392	2047	-	-
					chr15:99264130-99264190:+	CUST 7169 PI398500392	981	-	-
					chr15:99266764-99266824:+	CUST 2730 PI398500392	1540	-	-
					chr15:99316955-99317015:+	CUST 8901 PI398500116	1530	-	-
					chr15:99290282-99290342:+	CUST 9881 PI398500116	877	-	-
					chr15:99266884-99266944:+	CUST 2728 PI398500392	1883	-	-
					chr15:99265365-99265425:+	CUST 4922 PI398500392	1104	-	-
					chr15:99266950-99267010:-	CUST 2721 PI398500392	680	-	-
					chr15:99266704-99266764:+	CUST 2731 PI398500392	1398	-	-
					chr15:99265443-99265503:+	CUST 4921 PI398500392	1826	-	-
					chr15:99304993-99305053:+	CUST 9388 PI398500116	723	-	-
					chr15:99264204-99264264:+	CUST 7168 PI398500392	898	-	-
					chr15:99289996-99290056:+	CUST 8161 PI398500392	788	-	-
					chr15:99265159-99265219:+	CUST 4924 PI398500392	727	-	-
					chr15:99263249-99263309:+	CUST 11964 PI398500116	1052	-	-
27		chr16:31196341-31199381	FUS;PC;+	FUS;PC;+	chr16:31199029-31199089:+	CUST 1364 PI398500116	1139	FUS	RI
					chr16:31196828-31196888:+	CUST 60769 PI398500300	2308	FUS	RI
					chr16:31198809-31198869:+	CUST 1839 PI398500116	1364	FUS	RI
					chr16:31196748-31196808:-	CUST 60765 PI398500300	1094	-	-
28		chr1:70690256-70697374	SRSF11;PC;+	SRSF11;PC;+	chr1:70697224-70697284:+	CUST 65325 PI398500300	1456	SRSF11	PT
					chr1:70696478-70696538:+	CUST 40338 PI398500300	1154	SRSF11	PT
					chr1:70696232-70696292:+	CUST 2783 PI398634432	1544	SRSF11	PT
					chr1:70696856-70696916:+	CUST 2574 PI398634432	1363	SRSF11	PT;PC
					chr1:70691326-70691386:+	CUST 3173 PI398500116	1220	-	-
					chr1:70696634-70696694:+	CUST 4912 PI398500116	1545	SRSF11	PT
29	yes	chr17:57918582-57919515	-	MIR21;NC;+	chr17:57918638-57918698:+	CUST 6108 PI398634432	1118	MIR21	NC
					chr17:57918679-57918739:+	CUST 54895 PI398500300	1439	-	-
30		chr18:459593-477126	COLEC12;PC;-	-	chr18:469312-469372:-	CUST 18630 PI398500110	-611	-	-
31		chr18:8751612-8828201	SOGA2;PC;+	SOGA2;PC;+	chr18:8825710-8825770:-	CUST 9525 PI398500110	-417	-	-
					chr18:8756597-8756657:-	CUST 8485 PI398500116	-436	-	-
32		chr19:1272900-1273531	-	CIRBP;PC;+	chr19:1273030-1273090:+	CUST 1847 PI398636433	1870	CIRBP	PC
					chr19:1273090-1273150:+	CUST 853 PI398636433	1110	CIRBP	PC
33		chr19:16188880-16194552	TPM4;PC;+	TPM4;PC;+	chr19:16192010-16192070:+	CUST 12931 PI398500390	2213	-	-
					chr19:16188964-16189024:+	CUST 18066 PI398500110	2243	-	-
					chr19:16192113-16192173:+	CUST 2926 PI398500110	1352	-	-
					chr19:16190243-16190303:+	CUST 17652 PI398500110	818	-	-
					chr19:16192075-16192135:+	CUST 12930 PI398500390	1618	-	-
					chr19:16192135-16192195:+	CUST 12929 PI398500390	1167	-	-
					chr19:16191903-16191963:+	CUST 12932 PI398500390	2047	-	-
					chr19:16194489-16194549:+	CUST 2435 PI398500110	1262	-	-
34		chr19:45971473-45975199	ERCC1;PC;- FOSB;PC;+	FOSB;PC;+	chr19:45971613-45971673:+	CUST 16214 PI398500110	2760	FOSB	PC
					chr19:45974122-45974182:-	CUST 14899 PI398500110	1711	-	-
					chr19:45971637-45971697:+	CUST 11904 PI398500110	2772	FOSB	PC
					chr19:45971582-45971642:+	CUST 9580 PI398500110	3040	FOSB	PC
					chr19:45973244-45973304:-	CUST 10989 PI398500110	1699	-	-
					chr19:45973269-45973329:+	CUST 10990 PI398500110	4170	-	-
					chr19:45971480-45971540:-	CUST 16211 PI398500110	1676	-	-
					chr19:45973002-45973062:+	CUST 9129 PI398500110	3443	-	-
					chr19:45974171-45974231:+	CUST 14901 PI398500110	1527	-	-
					chr19:45973726-45973786:+	CUST 598 PI398500110	3122	-	-
					chr19:45971623-45971683:-	CUST 11902 PI398500110	3483	-	-
					chr19:45972991-45973051:-	CUST 9127 PI398500110	1594	-	-
35		chr19:54969712-54971463	LENG8;PC;+	LENG8;PC;+	chr19:54970897-54970957:+	CUST 4218 PI398500627	2255	LENG8	PC
36		chr20:34327091-34328447	RBM39;PC;-	RBM39;PC;-	chr20:34328242-34328302:-	CUST 15568 PI398500300	1443	RBM39	RI
37		chr21:36173450-36255426	RUNX1;PC;-	RUNX1;PC;-	chr21:36184807-36184867:-	CUST 54665 PI398500300	830	-	-
					chr21:36193582-36193642:-	A 24 P34155	900	RUNX1	PT;PC
					chr21:36203349-36203409:-	CUST 14619 PI398500110	1586	-	-
38		chr2:151324859-151344228	RND3;PC;-	RND3;PC;-	chr2:151325064-151325124:-	CUST 8140 PI398500116	-609	RND3	PC
39		chr22:38884821-38887568	DDX17;PC;-	DDX17;PC;-	chr22:38886142-38886202:-	CUST 19636 PI398500110	2008	DDX17	RI
					chr22:38886289-38886349:+	CUST 19639 PI398500110	1494	-	-
					chr22:38886255-38886315:+	CUST 2067 PI398500110	1660	-	-
					chr22:38885647-38885707:-	CUST 5843 PI398500116	1080	DDX17	RI
					chr22:38886862-38886922:+	CUST 38757 PI398500300	577	-	-
					chr22:38885188-38885248:-	CUST 40746 PI398500300	2674	DDX17	RI;PT
					chr22:38885404-38885464:-	CUST 39401 PI398500300	1497	DDX17	RI
					chr22:38885455-38885515:+	CUST 39404 PI398500300	-1314	-	-
					chr22:38886810-38886870:-	CUST 38755 PI398500300	1782	DDX17	RI
					chr22:38885202-38885262:+	CUST 40750 PI398500300	-754	-	-
40		chr22:45911813-45950669	FBLN1;PC;+	FBLN1;PC;+	chr22:45950522-45950582:-	CUST 9933 PI398500390	-615	-	-
					chr22:45936788-45936848:-	CUST 498 PI398500390	866	-	-
					chr22:45934219-45934279:+	CUST 4327 PI398500110	-1924	-	-
41		chr2:36585125-36598049	CRIM1;PC;+	CRIM1;PC;+	chr2:36596397-36596457:+	CUST 8852 PI398500392	-1247	-	-
					chr2:36596662-36596722:-	CUST 8845 PI398500392	-1031	-	-
42		chr3:123380693-123498543	MYLK;PC;- MYLK-AS2;AS;+	MYLK;PC;- MYLK-AS2;AS;+	chr3:123419188-123419248:-	CUST 1093 PI398500110	2257	MYLK	PC;NMD;RI
					chr3:123402149-123402209:+	CUST 18115 PI398500300	-840	-	-
43		chr3:154799640-154895878	MME;PC;+ MME-AS1;AS;-	MME;PC;+ MME-AS1;AS;-	chr3:154803964-154804024:-	CUST 10302 PI398500390	-1800	-	-
					chr3:154870045-154870105:+	CUST 5908 PI398500110	-497	-	-
					chr3:154887548-154887608:-	CUST 4496 PI398500110	-971	-	-
44		chr3:156872770-156876763	CCNL1;PC;-	CCNL1;PC;-	chr3:156872960-156873020:-	CUST 3501 PI398500110	946	-	-
					chr3:156874817-156874877:-	CUST 7968 PI398634432	1593	-	-
					chr3:156876093-156876153:-	CUST 12870 PI398500110	1081	-	-
					chr3:156872823-156872883:-	CUST 3959 PI398500110	641	-	-
45		chr3:186504313-186505600	EIF4A2;PC;+	EIF4A2;PC;+ SNORA81;NC;+ SNORA63;NC;+	chr3:186505151-186505211:+	CUST 7258 PI398500300	-1689	EIF4A2;SNORA63	RI;NC
					chr3:186504581-186504641:+	CUST 5 PI398636453	-908	EIF4A2;SNORA81	RI;NC
					chr3:186504508-186504568:+	CUST 7900 PI398500300	-1013	EIF4A2;SNORA81	RI;NC
46		chr3:44619708-44620473	ZNF660;PC;+ ZNF167;PC;+ RP11-944L7.4;PT;-	ZNF660;PC;+	chr3:44619773-44619839:-	A 24 P66908	1604	-	-
47		chr3:55511369-55515398	WNT5A;PC;-	WNT5A;PC;-	chr3:55515189-55515249:+	CUST 8572 PI398500110	-550	-	-
48		chr4:77871408-77877048	SEPT11;PC;+	-	chr4:77874055-77874115:+	CUST 8576 PI398500110	-644	-	-
					chr4:77874010-77874070:-	CUST 8574 PI398500110	-531	-	-
					chr4:77873249-77873309:+	CUST 19126 PI398500110	766	-	-
49		chr4:77888936-77906807	SEPT11;PC;+	SEPT11;PC;+	chr4:77901566-77901626:+	CUST 5061 PI398500110	582	-	-
					chr4:77899988-77900048:-	CUST 7692 PI398500110	-567	-	-
50		chr4:77945615-77954430	SEPT11;PC;+	SEPT11;PC;+	chr4:77953631-77953691:+	CUST 8443 PI398500390	838	-	-
					chr4:77952721-77952781:+	CUST 11307 PI398500390	798	SEPT11	PC
					chr4:77953604-77953664:+	CUST 12675 PI398500390	812	-	-
					chr4:77953451-77953511:+	CUST 8446 PI398500390	1198	-	-
					chr4:77953414-77953474:+	CUST 12678 PI398500390	952	-	-
					chr4:77952561-77952621:+	CUST 11309 PI398500390	971	SEPT11	PC
					chr4:77953543-77953603:+	CUST 12676 PI398500390	1208	-	-
					chr4:77953391-77953451:+	CUST 9402 PI398500390	816	-	-
					chr4:77953511-77953571:+	CUST 8445 PI398500390	720	-	-
					chr4:77953474-77953534:+	CUST 12677 PI398500390	706	-	-
					chr4:77953571-77953631:+	CUST 9399 PI398500390	707	-	-
					chr4:77953339-77953399:+	CUST 12679 PI398500390	847	-	-
					chr4:77952501-77952561:+	CUST 11310 PI398500390	734	SEPT11	PC
					chr4:77953915-77953975:+	CUST 3211 PI398500110	1236	-	-
					chr4:77953170-77953230:+	CUST 10515 PI398500390	694	SEPT11	PC
					chr4:77953380-77953440:-	CUST 9379 PI398500390	-1504	-	-
					chr4:77953014-77953074:+	CUST 10517 PI398500390	548	SEPT11	PC
51		chr5:148786864-148807269	MIR143HG;NC;+ AC131025.8;NC;+	MIR143HG;NC;+ AC131025.8;NC;+	chr5:148788190-148788250:-	CUST 7964 PI398500110	832	-	-
					chr5:148788222-148788282:+	CUST 7967 PI398500110	2544	-	-
					chr5:148787774-148787834:+	CUST 4286 PI398500110	3706	-	-
52		chr5:151063210-151064927	SPARC;PC;- CTB-113P19.1;NC;+	SPARC;PC;-	chr5:151063398-151063458:-	CUST 1664 PI398500390	876	-	-
					chr5:151063326-151063386:-	CUST 12276 PI398500390	1185	-	-
					chr5:151063266-151063326:-	CUST 1662 PI398500390	743	-	-
					chr5:151063365-151063425:+	CUST 1671 PI398500390	560	-	-
					chr5:151064689-151064749:+	CUST 37742 PI398500300	-1501	-	-
53		chr5:179047315-179049092	HNRNPH1;PC;-	HNRNPH1;PC;-	chr5:179047701-179047761:-	CUST 8685 PI398500116	1706	HNRNPH1	RI
54		chr5:95227359-95295758	ELL2;PC;-	ELL2;PC;-	chr5:95234203-95234263:+	CUST 19452 PI398500110	-574	-	-
					chr5:95264134-95264194:+	CUST 10124 PI398500390	-863	-	-
					chr5:95261940-95262000:-	CUST 9596 PI398500110	-1060	-	-
					chr5:95261305-95261365:-	CUST 10055 PI398500110	1166	-	-
					chr5:95270203-95270263:+	CUST 21254 PI398500110	-892	-	-
					chr5:95256319-95256379:-	CUST 1836 PI398500627	1355	-	-
					chr5:95248520-95248580:-	CUST 8942 PI398500390	555	-	-
					chr5:95264189-95264249:-	CUST 10105 PI398500390	1055	-	-
					chr5:95257612-95257672:-	CUST 11875 PI398500110	1383	-	-
					chr5:95277136-95277196:-	CUST 19508 PI398500110	1099	-	-
					chr5:95260046-95260106:-	CUST 10961 PI398500110	1037	-	-
					chr5:95270008-95270068:-	CUST 21253 PI398500110	1523	-	-
					chr5:95245421-95245481:-	CUST 9150 PI398500110	545	-	-
					chr5:95243307-95243367:+	CUST 1630 PI398500390	-1583	-	-
					chr5:95230282-95230342:-	CUST 7027 PI398500390	819	-	-
					chr5:95249159-95249219:-	CUST 999 PI398500110	839	ELL2	RI
					chr5:95269637-95269697:-	CUST 21671 PI398500110	1967	-	-
					chr5:95248874-95248934:-	CUST 4446 PI398500390	679	-	-
					chr5:95267358-95267418:-	CUST 6331 PI398500110	1199	-	-
					chr5:95272567-95272627:-	CUST 20820 PI398500110	872	-	-
					chr5:95270118-95270178:-	CUST 20618 PI398500110	879	-	-
					chr5:95263868-95263928:-	CUST 2551 PI398500390	784	-	-
55		chr6:31501037-31503026	DDX39B;PC;- ATP6V1G2- DDX39B;PC;-	DDX39B;PC;-	chr6:31501297-31501357:+	CUST 5189 PI398500116	563	-	-
					chr6:31501142-31501202:-	CUST 5188 PI398500116	1143	DDX39B	RI
56		chr7:130580205-130598467	AC058791.1;NC;- AC016831.7;NC;+	AC058791.1;NC;-	chr7:130596904-130596964:-	CUST 851 PI398500110	1439	-	-
					chr7:130580419-130580479:-	CUST 12536 PI398500110	545	-	-
					chr7:130581072-130581132:-	CUST 13388 PI398635289	1205	-	-
					chr7:130585911-130585971:-	CUST 8385 PI398500116	1501	-	-
					chr7:130588326-130588386:-	CUST 1032 PI398635289	1434	-	-
					chr7:130593945-130594005:-	CUST 2738 PI398635289	950	-	-
					chr7:130597945-130598005:-	CUST 7507 PI398635289	1000	AC058791.1	PT
					chr7:130580479-130580539:-	CUST 5592 PI398500390	966	-	-
					chr7:130591220-130591280:-	CUST 4636 PI398635289	834	-	-
					chr7:130596282-130596342:-	CUST 5116 PI398635289	848	-	-
					chr7:130589005-130589065:-	CUST 2275 PI398635289	777	-	-
					chr7:130586005-130586065:-	CUST 13859 PI398635289	1775	-	-
					chr7:130596977-130597037:-	CUST 6308 PI398635289	1422	-	-
					chr7:130597097-130597157:-	CUST 6310 PI398635289	1671	-	-
					chr7:130590644-130590704:-	CUST 3449 PI398635289	1664	-	-
					chr7:130596113-130596173:-	CUST 5115 PI398635289	1024	-	-
					chr7:130582075-130582135:-	CUST 9102 PI398635289	-680	-	-
					chr7:130585945-130586005:-	CUST 13858 PI398635289	1683	-	-
					chr7:130591280-130591340:-	CUST 4637 PI398635289	999	-	-
					chr7:130594110-130594170:+	CUST 2948 PI398500110	-675	-	-
					chr7:130581271-130581331:+	CUST 14250 PI398635289	-1785	-	-
					chr7:130598184-130598244:-	CUST 7509 PI398635289	1215	-	-
					chr7:130592300-130592360:-	CUST 280 PI398635289	605	-	-
					chr7:130589964-130590024:-	CUST 3447 PI398635289	1228	-	-
					chr7:130587808-130587868:-	CUST 7890 PI398500116	835	-	-
					chr7:130594298-130594358:-	CUST 2736 PI398635289	875	-	-
					chr7:130585641-130585701:-	CUST 12739 PI398635289	1582	-	-
					chr7:130587626-130587686:-	CUST 15082 PI398635289	816	-	-
					chr7:130595945-130596005:-	CUST 5114 PI398635289	1519	-	-
					chr7:130593714-130593774:-	CUST 1514 PI398635289	705	-	-
					chr7:130587962-130588022:-	CUST 1030 PI398635289	1819	-	-
					chr7:130595651-130595711:-	CUST 11487 PI398500110	988	-	-
					chr7:130588945-130589005:-	CUST 2274 PI398635289	726	-	-
					chr7:130588041-130588101:-	CUST 1031 PI398635289	1880	-	-
					chr7:130596390-130596450:-	CUST 6050 PI398500116	1202	-	-
					chr7:130594084-130594144:-	CUST 2947 PI398500110	1071	-	-
					chr7:130585759-130585819:-	CUST 8890 PI398500116	831	-	-
					chr7:130598005-130598065:-	CUST 7508 PI398635289	1396	AC058791.1	PT
57		chr7:134466670-134468683	CALD1;PC;+	-	chr7:134467551-134467611:+	CUST 910 PI398500390	1594	-	-
					chr7:134467565-134467625:+	CUST 10829 PI398500110	1318	-	-
					chr7:134467168-134467228:+	CUST 13188 PI398500110	1747	-	-
					chr7:134467977-134468037:+	CUST 12406 PI398500390	816	-	-
					chr7:134467485-134467545:+	CUST 911 PI398500390	1268	-	-
					chr7:134467611-134467671:+	CUST 909 PI398500390	1006	-	-
					chr7:134467311-134467371:+	CUST 20641 PI398500110	1348	-	-
					chr7:134467881-134467941:-	CUST 12391 PI398500390	-779	-	-
					chr7:134467046-134467106:-	CUST 13185 PI398500110	-504	-	-
58		chr7:23569952-23570614	TRA2A;PC;-	-	chr7:23570196-23570256:-	A 24 P929807	1197	-	-
59		chr7:94025429-94051871	COL1A2;PC;+	COL1A2;PC;+	chr7:94030223-94030283:+	CUST 15247 PI398500300	-745	-	-
60		chr8:99956990-99959557	OSR2;PC;+	OSR2;PC;+	chr8:99959286-99959346:-	CUST 2117 PI398500110	-743	-	-
61		chr8:118900957-119121597	EXT1;PC;-	-	chr8:119119274-119119334:-	CUST 894 PI398500116	677	-	-
					chr8:119031633-119031693:-	CUST 7316 PI398500110	-1006	-	-
					chr8:119064881-119064941:-	CUST 18225 PI398500110	506	-	-
					chr8:119119565-119119625:-	CUST 5518 PI398500110	904	-	-
					chr8:119093033-119093093:-	CUST 15352 PI398500110	690	-	-
					chr8:119106244-119106304:-	CUST 6185 PI398500110	857	-	-
					chr8:119017989-119018049:-	CUST 8242 PI398500110	670	-	-
					chr8:119021443-119021503:-	CUST 16702 PI398500110	874	-	-
62	yes	chr9:35657743-35658007	-	RMRP;NC;-	chr9:35657936-35657996:-	CUST 44 PI398636450	-1906	RMRP	NC
63		chrX:70765100-70766379	OGT;PC;+	OGT;PC;+	chrX:70766294-70766354:+	CUST 10807 PI398634432	1905	OGT	RI
64		chrX:73425299-73491659	FTX;NC;-	MIR421;NC;- MIR374B;NC;- AC004386.1;NC PG;-	chrX:73457974-73458034:-	CUST 11744 PI398500390	1771	-	-
				FTX;NC;-
					chrX:73451782-73451842:-	CUST 16662 PI398500110	1587	-	-
					chrX:73458103-73458163:-	CUST 11745 PI398500390	1953	-	-
					chrX:73488394-73488454:-	CUST 9475 PI398500110	1332	-	-
					chrX:73484697-73484757:-	A 24 P590241	978	-	-
					chrX:73458034-73458094:-	CUST 11746 PI398500390	1960	-	-
					chrX:73457849-73457909:-	CUST 11742 PI398500390	2358	-	-
					chrX:73459059-73459119:+	A 24 P937911	585	-	-
					chrX:73439748-73439808:-	CUST 17102 PI398500110	1325	-	-
					chrX:73432300-73432360:-	CUST 9950 PI398500110	2138	-	-
					chrX:73457914-73457974:-	CUST 11743 PI398500390	1826	-	-
					chrX:73441772-73441832:-	A 32 P116997	1858	-	-
					chrX:73458346-73458406:-	A 32 P37341	2249	-	-
					chrX:73437257-73437317:-	A 32 P128603	2113	-	-
